# Supplementary material for: Exposure to Brucella Species, Coxiella burnetii, and Trichinella Species in Recently Imported Camels from Sudan to Egypt: Possible Threats to Animal and Human Health
Source: Pathogens. 2024 Feb 16;13(2):179. doi: 10.3390/pathogens13020179 (PMC10892970; doi:10.3390/pathogens13020179)
Supplement: Supplementary file 1 [file pathogens-13-00179-s001.zip]

Archive with 1 entries (1 files):
- pathogens-2847154-supplementary.pdf
